# Supplementary material for: Caveolin-1 gene expression provides additional prognostic information combined with PAM50 risk of recurrence (ROR) score in breast cancer
Source: Sci Rep. 2024 Mar 20;14:6675. doi: 10.1038/s41598-024-57365-8 (PMC10954762; doi:10.1038/s41598-024-57365-8)
Supplement: Supplementary file 2 — Supplementary Information 2. [file 41598_2024_57365_MOESM2_ESM.xlsx]

## Sheet: SupplementaryTable4
Supplementary Table 4. List of up- and downregulated genes in ROR High tumors
High expressing (T3) compared to low expressing (T1) CAV1 tumors
Upregulated = adj.P.Value < 0.05 & logFC > 1.5)						Down-regulated = adj.P.Value < 0.05 & logFC < -1.5)
Upregulated Genes (HGNC) (n=223)	EntrezGeneID	logFC	AveExpr	adj.P.Val		Upregulated Genes (HGNC) (n=0)	EntrezGeneID	logFC	AveExpr	adj.P.Val
CAV1	857	1.96829	4.79222	0
EBF1	1879	1.56893	1.19807	4.24202e-271
CAV2	858	1.52666	3.01612	3.86976e-266
SVEP1	79987	2.11755	1.24176	5.81507e-238
NPR1	4881	1.69407	0.638778	9.81663e-234
FHL1	2273	1.94375	3.46587	1.09991e-229
HSPB6	126393	2.67883	1.58229	1.21519e-229
PROS1	5627	1.5685	3.29153	4.60447e-229
CAVIN2	8436	2.24403	1.26631	5.47449e-229
AOC3	8639	1.79391	2.69127	1.62385e-228
FAT4	79633	1.51059	0.111572	2.90449e-228
ITIH5	80760	2.22127	1.32731	2.02176e-226
LRRN4CL	221091	1.99601	-1.13137	1.65192e-217
EBF3	253738	1.64489	-0.204455	1.59236e-207
ITGA7	3679	1.88074	1.02584	1.3432e-205
GPIHBP1	338328	2.1783	-0.494023	3.68126e-205
MYOM1	8736	1.58821	-1.07869	4.49692e-205
FXYD1	5348	2.4754	0.992578	3.30164e-204
ANGPTL1	9068	2.29381	0.748534	4.96828e-203
GIPC2	54810	1.54669	-1.05105	1.29393e-198
TMEM132C	92293	2.46232	-1.55932	1.1655e-194
BMX	660	1.91289	-1.21008	9.80559e-192
MEOX2	4223	2.09711	0.490184	2.34504e-191
SRPX	8406	1.83277	3.2587	2.23023e-187
PLAC9	219348	1.97818	1.22132	9.82031e-187
RBMS3	27303	1.60487	0.972346	9.63078e-186
FAM13C	220965	1.58261	0.592932	1.85629e-185
CD300LG	146894	2.74239	-1.20623	3.74242e-184
HEPACAM	220296	1.77108	-2.46331	4.07782e-183
GLYAT	10249	2.00492	-2.20565	1.14649e-182
LEPR	3953	1.91481	1.53787	9.02157e-182
AKAP12	9590	1.64475	2.70559	4.76709e-181
TNNT3	7140	2.89252	-1.16161	2.77695e-179
HSPB7	27129	2.27617	-0.355923	4.3036e-178
ABCA8	10351	2.7215	0.409143	1.84825e-175
ATOH8	84913	1.82439	-0.976092	8.4456e-175
CDO1	1036	2.14814	0.865884	2.05639e-173
INMT	11185	2.04361	-0.367705	2.72837e-173
EMCN	51705	1.60973	2.55428	1.51791e-170
SYNE3	161176	1.51719	0.265549	1.83531e-170
SCN4B	6330	1.65883	0.708821	1.06439e-169
GDF10	2662	2.08583	-1.45289	1.69336e-169
ACVR1C	130399	1.60287	-1.68364	6.3488e-169
IGF1	3479	2.10018	2.306	2.14017e-168
TSPAN7	7102	1.83153	2.4442	6.81653e-167
FHL5	9457	1.78087	0.35511	1.53247e-165
CCDC80	151887	1.70866	4.4169	3.43205e-163
LYVE1	10894	2.31425	0.781924	2.00713e-161
LEP	3952	3.07875	-0.824943	8.37105e-160
CCDC178	374864	1.96795	-1.49092	3.20586e-159
SLIT3	6586	1.55471	2.51379	2.60496e-158
PDE2A	5138	1.51822	1.28806	2.85151e-157
ECM2	1842	1.50941	3.64575	3.01339e-157
TMEM100	55273	2.09773	-0.169964	4.35245e-157
VEGFD	2277	2.42644	-1.41853	4.35245e-157
MAP1LC3C	440738	1.75548	-1.44776	9.54115e-156
MYOC	4653	1.60779	-2.49754	1.06166e-153
COL14A1	7373	2.17741	4.12537	5.79448e-153
CCL14	6358	2.56335	2.80629	1.13701e-152
C14orf180	400258	2.10457	-2.28809	1.69452e-151
ABCA6	23460	1.70774	0.929329	7.36243e-148
ABCA9	10350	1.89772	-0.179794	1.51791e-146
LPL	4023	2.06396	3.22794	1.54917e-146
MASP1	5648	1.67212	-2.22009	2.09496e-146
ADAM33	80332	1.92981	-0.729949	9.2543e-146
LAMA2	3908	1.74671	2.21459	9.32019e-146
AVPR2	554	1.5026	-2.10353	1.53688e-145
ANK2	287	1.67975	1.4771	3.02819e-145
SLC19A3	80704	2.4367	-0.534656	5.60559e-145
FLRT2	23768	1.54632	-0.558727	2.44571e-143
DPT	1805	2.04636	4.35298	9.75884e-143
MAB21L1	4081	1.55512	-1.17334	7.97176e-142
CASQ2	845	1.86748	-0.607449	2.66521e-141
RDH5	5959	2.23787	-0.959125	1.69367e-140
CA4	762	2.31311	-2.09713	4.13383e-140
TNXB	7148	2.2899	-0.1071	4.22601e-140
RUNX1T1	862	1.52189	0.213729	2.85512e-138
ALDH1A2	8854	1.90072	-0.523737	1.87766e-136
MFAP4	4239	2.15342	4.55276	4.00837e-136
PGM5	5239	1.70713	1.06037	5.28257e-136
MEDAG	84935	1.55659	1.94068	5.95323e-136
AQP1	358	1.51129	4.79426	2.46748e-135
IGSF10	285313	1.73029	-0.313721	2.85924e-135
FREM1	158326	1.86889	-0.817498	2.72253e-134
OGN	4969	2.66169	2.62039	8.7722e-133
AQP7	364	2.99092	-0.294729	1.03383e-132
BHMT2	23743	1.60423	0.29098	2.76708e-132
TNMD	64102	2.0234	-1.70308	4.68232e-132
LMOD1	25802	1.50518	2.24026	1.44182e-130
SCARA5	286133	2.70103	-0.538974	3.6929e-130
MMRN1	22915	2.19443	0.649174	7.16945e-130
RERGL	79785	2.57527	-0.485747	9.80476e-130
TUSC5	286753	2.97711	-0.703553	1.9442e-129
CHRDL1	91851	2.72275	2.2825	1.97378e-127
F10	2159	1.70548	-0.497743	1.46164e-126
ADH1C	126	2.77688	-0.207717	2.26572e-125
MAMDC2	256691	1.75131	0.603391	5.44931e-125
FABP4	2167	3.54402	4.30691	1.32012e-124
PTGFR	5737	1.74005	-0.342778	4.39916e-124
C6	729	2.12577	-1.23947	6.26676e-124
CD36	948	2.3298	4.49925	7.71106e-124
KCNIP2	30819	2.46452	-0.235142	1.69615e-123
GREM2	64388	1.67874	-1.11815	6.5662e-123
NOV	4856	1.75647	1.59455	7.11836e-123
MYH11	4629	2.15559	2.18387	1.62516e-121
GALNT15	117248	1.74533	1.36885	3.55048e-121
C8orf88	100127983	1.57503	0.158766	4.56316e-121
IL33	90865	1.91203	1.28514	1.0034e-120
SORBS1	10580	1.52715	3.48044	1.45538e-120
ADH1B	125	3.54247	2.2975	1.02366e-119
SLC7A10	56301	1.84939	-2.22928	1.04303e-119
BTNL9	153579	1.69941	-0.395931	1.1862e-118
MRAP	56246	2.24963	-1.18345	1.22813e-118
PAMR1	25891	1.5601	0.658143	2.72576e-118
GPD1	2819	3.13263	1.06215	4.54019e-118
NNAT	4826	2.23799	-1.56304	2.67806e-117
TACR1	6869	1.87898	-1.08942	5.12636e-117
ALDH1L1	10840	2.22723	-1.49476	6.66559e-117
CIDEC	63924	3.35323	0.658025	1.03874e-114
PLXNA4	91584	1.51949	-0.347529	7.06687e-114
CIDEA	1149	3.06109	-0.509229	1.24079e-113
ENPP2	5168	1.52133	3.63689	2.48317e-113
PCOLCE2	26577	2.54918	0.344984	8.54657e-112
CKMT2	1160	1.70071	-1.16199	4.7202e-111
C1QTNF7	114905	1.62345	-0.77061	5.75525e-111
FLNC	2318	1.56995	-0.270864	8.54778e-111
RBP4	5950	2.74805	1.1904	3.4603e-110
ADIPOQ	9370	3.30689	1.49173	4.24113e-110
PTH1R	5745	1.51288	-0.972115	1.261e-109
MEOX1	4222	2.02364	0.322757	4.54541e-109
SLC2A4	6517	1.50721	-1.67605	1.4507e-108
PCK1	5105	2.08293	-1.75009	3.937e-108
C2orf40	84417	2.6593	0.132454	1.00851e-107
NGFR	4804	2.09181	0.693277	6.76323e-107
PLIN4	729359	3.02452	1.02029	3.3095e-106
BMPER	168667	1.5482	-1.70162	3.70757e-106
C7	730	2.87551	1.69909	4.70502e-106
XPNPEP2	7512	1.6741	-1.35354	4.9252e-106
IGF2	3481	1.91908	2.59276	1.18513e-105
PODN	127435	1.52115	3.66561	1.13147e-103
PLIN1	5346	3.00007	1.1241	4.05317e-103
FGF2	2247	1.66868	0.572014	1.0246e-102
CNTNAP3B	728577	1.63554	-1.66075	3.06128e-102
RELN	5649	1.58744	-1.81734	4.67339e-102
AOX1	316	1.66027	1.24131	8.97513e-102
SCN7A	6332	1.68479	-0.701669	2.27138e-101
CHL1	10752	1.8008	0.333782	3.68109e-101
G0S2	50486	2.09614	2.13462	2.16855e-100
CLDN11	5010	1.75592	0.773183	3.70357e-99
CMA1	1215	2.2273	-0.930793	1.10745e-98
FAM107A	11170	1.78064	0.418823	7.03277e-98
ATP1A2	477	1.88356	-1.31968	2.04616e-96
FMO2	2327	1.852	2.01703	3.79272e-94
CADM3	57863	1.83842	-0.521444	5.24666e-94
PRELP	5549	1.5918	2.42885	1.59393e-93
DNASE1L3	1776	1.95841	-0.467003	5.17299e-92
ACKR1	2532	2.03436	2.08148	6.69324e-90
CTSG	1511	2.13355	0.697602	2.08652e-89
MME	4311	1.51692	2.44466	1.71883e-88
SAA1	6288	2.6281	4.65352	7.7846e-88
PRG4	10216	2.03406	-0.462085	7.85631e-87
ALX4	60529	1.61786	-1.70945	1.78134e-86
SELP	6403	1.85875	1.06333	5.32794e-86
OSR1	130497	2.06298	-0.181415	1.39357e-85
PDK4	5166	1.79228	3.97658	2.36327e-85
LIPE	3991	1.86732	1.16036	3.50369e-85
DMD	1756	1.63696	1.1731	6.07551e-85
HPSE2	60495	1.68505	-1.91611	7.63228e-85
FCER1A	2205	1.851	1.60358	7.86662e-85
PI16	221476	2.67657	0.393472	2.05453e-84
LGALS12	85329	2.28143	-0.619892	3.09041e-84
HBB	3043	2.11225	3.05733	1.28309e-83
PENK	5179	1.76394	-1.72525	5.52097e-83
SYN2	6854	1.50218	-1.69379	1.62628e-82
ELN	2006	1.74536	3.33405	5.09125e-81
ABI3BP	25890	1.7691	3.2591	6.53531e-80
TIMP4	7079	2.13352	0.419661	9.03599e-80
CA3	761	1.81807	-0.974301	4.18322e-78
THBS4	7060	1.93354	3.66313	2.96378e-76
ID4	3400	1.81138	1.89606	3.70505e-76
LEFTY2	7044	1.50479	-2.06008	3.04004e-75
SAA2	6289	2.41673	2.84473	1.87621e-74
PLP1	5354	1.97256	-0.944664	6.61599e-74
SFRP4	6424	1.54206	5.12039	1.33198e-73
MUSTN1	389125	1.65533	-0.210006	1.90445e-72
AKR1C1	1645	2.12176	0.274813	2.20583e-71
PTN	5764	1.56608	2.73334	2.20593e-71
DES	1674	1.88799	-1.24405	1.2667e-70
EGFR	1956	1.50506	1.81433	3.32187e-69
VIT	5212	1.6401	-0.883563	2.87307e-68
CFD	1675	1.6176	1.70447	1.99942e-67
CES1	1066	1.62625	1.96769	9.97091e-66
CRYAB	1410	1.61314	3.89687	1.11417e-65
AKR1C2	1646	2.29545	0.856415	1.38875e-64
PTX3	5806	1.89576	-0.0477749	2.17017e-62
COL17A1	1308	2.16663	0.741587	1.08279e-61
TF	7018	2.23147	0.41875	3.69699e-61
SFRP1	6422	2.39271	3.08901	4.54182e-60
HBA1	3039	1.79516	0.084215	9.48688e-60
S100B	6285	1.79632	1.5951	4.4545e-58
HBA2	3040	1.83397	0.397158	6.59619e-58
OPRPN	58503	1.75829	-2.20741	1.36205e-57
GPC3	2719	1.53627	2.35039	1.18211e-53
NTRK2	4915	1.57553	2.03309	3.62199e-53
HP	3240	1.8203	-0.533925	7.56143e-53
TP63	8626	1.52434	0.0767651	1.42191e-50
WIF1	11197	1.66538	-1.78463	5.19383e-47
PPP1R1A	5502	1.78702	1.01125	6.69278e-47
ZBTB16	7704	1.53333	-0.333479	3.82922e-45
CAPN6	827	1.81742	-0.131625	2.51266e-44
CNTFR	1271	1.70896	-0.607181	3.21173e-43
KRT14	3861	2.32545	2.6851	3.86292e-41
PLA2G2A	5320	1.97926	1.8151	2.93649e-38
CCL21	6366	1.79631	2.21335	1.51077e-37
ACTG2	72	1.56042	2.91114	4.69542e-32
APOD	347	1.61931	6.90591	2.00973e-31
KRT5	3852	2.00482	2.84809	3.18935e-31
DSG3	1830	1.50348	-0.524759	2.20175e-27
KLK5	25818	1.86494	0.169381	2.62333e-24
SOX10	6663	1.73276	-0.621482	4.38213e-24
KRT17	3872	1.59732	3.19849	2.79342e-22
MIA	8190	1.54699	0.438731	1.64116e-18
STAC2	342667	1.52988	0.0184212	3.91366e-18

## Sheet: SupplementaryTable5
Supplementary Table 5. List of up- and downregulated genes in ROR Low/Intermediate tumors
High expressing (T3) compared to low expressing (T1) CAV1 tumors
Upregulated = adj.P.Value < 0.05 & logFC > 1.5)						Down-regulated = adj.P.Value < 0.05 & logFC < -1.5)
Upregulated Genes (HGNC) (n=450)	EntrezGeneID	logFC	AveExpr	adj.P.Val		Upregulated Genes (HGNC) (n=18)	EntrezGeneID	logFC	AveExpr	adj.P.Val
CAV1	857	2.02871	5.66311	0		TMEM145	284339	-1.98783	-1.10283	4.59513e-95
GNG11	2791	1.515	3.52542	0		MAPK8IP2	23542	-1.59161	1.13908	2.31954e-93
CAV2	858	1.67624	3.59119	0		HHIPL2	79802	-1.69152	-1.92854	8.15687e-71
TGFBR2	7048	1.5867	5.79066	0		TMPRSS6	164656	-1.93383	-0.108778	1.14667e-66
LHFPL6	10186	1.72235	5.02209	0		NEURL1	9148	-1.84591	-0.170851	4.36785e-63
EBF1	1879	1.81311	1.98615	0		EEF1A2	1917	-1.65364	2.79514	5.35637e-53
SHE	126669	1.65614	1.7167	0		SYT13	57586	-2.13694	0.359995	2.23758e-46
PROS1	5627	1.79638	4.0786	0		SLC27A2	11001	-1.53055	2.1063	4.41432e-44
NRN1	51299	1.75715	3.09007	0		CARTPT	9607	-2.67063	-1.26144	1.1917e-42
PREX2	80243	1.61591	0.953873	0		CEACAM5	1048	-1.93258	0.736743	3.65367e-41
SYNE3	161176	1.84382	1.0663	0		PIGR	5284	1.79361	1.44221	5.13194e-41
JAM2	58494	1.66553	2.76148	0		GRM4	2914	-1.52118	-1.15634	7.07508e-39
ITIH5	80760	2.39785	2.46353	0		INSM1	3642	-1.50924	-1.64113	9.93915e-35
ABCC9	10060	1.65002	1.78254	0		CHGB	1114	-1.91912	-1.425	6.71134e-31
CXorf36	79742	1.51333	2.63113	0		CYP2A7	1549	-1.71893	-1.64623	2.37951e-30
TFPI	7035	1.86602	3.27684	0		CST5	1473	-1.86325	-1.1105	3.6401e-28
FAT4	79633	1.64313	1.03118	0		KCNJ3	3760	-1.68093	-0.507332	8.07243e-28
EBF3	253738	1.83462	0.67901	0		CYP2A6	1548	-1.78717	-0.739305	3.3311e-23
HSPB6	126393	2.72087	3.02662	0
SRPX	8406	2.15873	4.09729	0
SVEP1	79987	2.21351	2.34926	0
MEOX2	4223	2.3153	1.63728	0
LRRN4CL	221091	2.16574	0.128733	0
ANXA1	301	1.51528	6.86774	0
AKAP12	9590	1.71383	3.70055	0
FXYD1	5348	2.80752	2.54292	0
CAVIN2	8436	2.4216	2.57829	0
CFH	3075	1.70953	5.24666	0
ECSCR	641700	1.54367	3.81212	0
NPR1	4881	1.97566	1.40428	0
IGF1	3479	2.1711	3.64895	0
DPT	1805	2.57386	5.45393	0
TMEM100	55273	2.40597	0.902993	0
BMX	660	2.20648	-0.161841	0
ABCA6	23460	2.03226	1.88069	0
S1PR1	1901	1.6427	3.61543	0
SMAD9	4093	1.56054	0.477705	0
ANK2	287	2.02939	2.48547	0
ALDH1A1	216	1.97824	4.74071	0
ANGPTL1	9068	2.6401	2.17792	0
FBLN5	10516	1.78093	4.78702	0
PTGFR	5737	2.33855	0.606287	0
AVPR1A	552	1.61766	1.07211	0
FHL1	2273	2.15652	4.34624	3.31182e-308
C10orf128	170371	1.63591	2.83322	3.56612e-306
PLPPR4	9890	1.58472	0.269481	1.14915e-305
FAM89A	375061	1.64347	1.94162	1.63215e-305
ABCA8	10351	2.88294	2.19231	2.90024e-305
TSHZ2	128553	1.77488	1.75254	2.97787e-303
DMD	1756	2.11314	2.02065	3.50544e-302
RBMS3	27303	1.71037	2.07434	8.72147e-302
GPIHBP1	338328	2.22989	0.8997	2.53752e-301
BHMT2	23743	1.86482	1.18581	7.70067e-296
SV2B	9899	1.64253	-1.03694	1.81107e-295
CCL14	6358	2.60282	4.3332	6.94049e-295
MCTP1	79772	1.65238	2.54327	4.13141e-293
SLIT2	9353	1.55188	2.96349	9.20184e-290
AOC3	8639	1.83501	3.53796	6.62598e-288
ABI3BP	25890	2.2471	4.20328	1.88444e-287
TSPAN7	7102	1.96421	3.5839	1.12957e-285
SYNPO2	171024	1.72266	3.16408	1.22221e-284
PLAC9	219348	2.06292	2.46745	1.3989e-283
SPARCL1	8404	1.52135	8.00044	2.08598e-283
CORO2B	10391	1.58002	0.610094	6.12206e-282
ABCA9	10350	2.35645	1.07294	7.63079e-282
CXCL12	6387	1.74915	6.70075	1.2093e-281
EGFR	1956	2.02275	2.40888	2.62369e-281
FAM13C	220965	1.78917	1.48563	5.31973e-280
EMCN	51705	1.82917	3.52507	9.69831e-280
BMP6	654	1.58993	0.778413	1.45984e-279
IL33	90865	2.26343	2.38142	2.08697e-279
BOC	91653	1.86174	3.11002	2.71451e-279
FAM107A	11170	2.21508	1.35143	6.11052e-279
CHRDL1	91851	3.26432	3.618	4.66026e-277
ANGPT1	284	1.61468	0.703255	4.30806e-276
MFAP4	4239	2.41208	6.11231	1.43616e-274
CCDC3	83643	1.6456	3.19302	8.66702e-273
TACR1	6869	2.45276	-0.0241726	2.41302e-272
CCDC80	151887	2.02005	5.45545	2.56007e-272
PDE1A	5136	1.57671	1.87922	4.09283e-272
TNNT3	7140	2.97864	0.50593	1.75831e-271
PEAR1	375033	1.577	0.868479	1.93795e-271
ADAM33	80332	2.13448	0.713817	6.178e-271
C8orf88	100127983	1.8101	0.970651	8.3804e-270
PID1	55022	1.63815	2.09849	4.0525e-268
ECM2	1842	1.59158	4.52951	1.02542e-267
INMT	11185	2.21794	0.857318	4.88721e-265
CDO1	1036	2.09963	2.10207	9.22592e-264
ITM2A	9452	1.91198	4.50007	2.67606e-263
PDGFRA	5156	1.82579	4.32234	3.37058e-262
TWIST2	117581	1.93481	1.75445	1.44997e-261
COL14A1	7373	2.07013	5.80172	4.60649e-261
TMOD1	7111	1.81665	0.580388	7.2448e-261
PYGM	5837	1.86464	-1.2571	1.41819e-260
ADGRD1	283383	1.72588	0.287503	1.09415e-259
SLIT3	6586	1.53078	3.42508	1.69993e-258
MRGPRF	116535	1.85652	1.27508	2.46762e-257
LAMA2	3908	1.78954	3.48007	2.60487e-257
ENPP2	5168	1.86156	4.226	3.8219e-257
SLC17A7	57030	1.75887	-1.16382	1.61168e-256
SLC22A3	6581	2.15316	-0.358787	4.14646e-256
FAM162B	221303	1.65429	0.160154	8.35288e-256
GDF10	2662	2.44083	-0.0466827	2.59074e-255
LEPR	3953	2.20488	2.79004	2.87497e-255
PDE2A	5138	1.54571	2.1401	3.36849e-255
C1R	715	1.51413	7.33663	5.33774e-255
PGM5	5239	1.64217	2.29145	8.32044e-255
ADAMTS5	11096	1.76541	1.60059	3.0043e-254
LMOD1	25802	1.66477	3.12163	3.81109e-254
AOX1	316	2.0064	2.09176	3.84308e-253
ITGA7	3679	1.8746	2.01619	5.3733e-252
FHL5	9457	1.9688	1.40222	5.45103e-250
TNXB	7148	2.59409	1.40858	1.60564e-249
SLC16A7	9194	1.66078	0.499152	1.40479e-248
CFI	3426	1.5059	3.83298	2.62373e-248
GIPC2	54810	1.58874	-0.134298	4.26777e-248
RUNX1T1	862	1.73635	1.27036	9.98599e-247
MEOX1	4222	2.6601	1.53561	1.38894e-246
FOXP2	93986	1.69675	-0.283961	4.48145e-246
SOX17	64321	1.51947	0.456568	6.95453e-246
BHLHE22	27319	1.55869	0.0993617	3.54618e-245
PCOLCE2	26577	3.22747	1.11653	2.65243e-244
RNF150	57484	1.50348	0.785373	2.87671e-244
PTGIS	5740	1.94634	2.83155	3.58628e-243
CCDC69	26112	1.61269	3.03837	1.78836e-242
IGFBP6	3489	1.80999	2.99526	1.64382e-241
C1S	716	1.66041	7.88865	2.42337e-240
ADH1C	126	3.19321	1.23239	4.61783e-240
ADAMTS1	9510	1.84141	3.50616	1.04367e-239
CD300LG	146894	3.00783	0.254075	4.40166e-239
FAM110D	79927	1.77828	-0.400277	6.58081e-239
FGF7	2252	1.53802	1.83679	9.37302e-239
TSPAN11	441631	1.83689	0.734389	2.66687e-238
MYOM1	8736	1.63209	-0.146061	3.13345e-238
ADH1B	125	3.88185	4.19595	5.25162e-237
FMO2	2327	2.33449	2.90478	5.45931e-237
F10	2159	2.20275	0.535452	1.74237e-236
MAP1LC3C	440738	2.19841	-0.225963	9.71155e-236
BICC1	80114	1.58001	3.01379	2.6037e-235
SCARA5	286133	3.33392	1.05161	3.60884e-235
LGI4	163175	1.66494	0.00918761	6.12323e-235
SNCAIP	9627	1.72571	0.747977	8.80518e-234
KIAA0408	9729	1.78992	0.148745	6.06327e-233
TMEM132C	92293	2.58171	-0.0189824	9.29552e-233
XPNPEP2	7512	2.18908	-0.595494	9.45854e-233
FABP4	2167	3.9118	5.91922	1.13176e-232
NAALAD2	10003	1.63968	-1.13054	1.72996e-232
ATOH8	84913	2.10581	0.113074	2.35585e-232
IGSF10	285313	2.06309	0.757649	5.36901e-232
FREM1	158326	2.28693	0.455257	9.71466e-230
HSPB2	3316	1.54782	1.09378	7.72417e-228
CACHD1	57685	1.50365	2.05256	6.8392e-227
MMRN1	22915	2.58005	1.96994	3.71955e-226
GEM	2669	1.563	4.50811	8.87964e-226
TCEAL7	56849	1.58308	0.910719	1.94004e-225
MME	4311	2.00948	3.01803	1.30095e-223
MEDAG	84935	1.9303	2.68229	1.98215e-222
PPP1R16B	26051	1.64883	1.40565	1.17383e-220
RERGL	79785	2.94262	1.30037	1.78808e-220
SELP	6403	2.26848	2.24042	1.91309e-220
C10orf10	11067	1.81717	5.33701	4.15453e-220
CTSG	1511	2.5412	2.09425	4.58223e-220
ALDH1A2	8854	2.25023	0.675802	4.6434e-220
MRC1	4360	2.01613	3.03612	1.82146e-219
CCDC178	374864	2.36999	-0.333479	1.11768e-218
PODN	127435	1.72203	4.7904	2.42373e-218
LPL	4023	2.38071	4.03039	5.93659e-217
DCN	1634	1.55341	8.49022	1.64811e-215
KLHL29	114818	1.50515	0.0716829	2.45201e-215
PHYHIP	9796	1.56432	-0.660414	6.81262e-215
HSD11B1	3290	1.93726	1.47242	5.61465e-214
C2orf88	84281	1.78777	-0.0350409	1.98605e-212
AKR1C1	1645	2.67391	1.0573	2.77708e-212
PRELP	5549	1.77855	3.34957	8.69412e-212
C7	730	2.99917	3.65308	1.27708e-211
CD36	948	2.8192	5.37036	3.92422e-208
KCNAB1	7881	1.51601	0.587974	5.12916e-208
MET	4233	1.79722	2.6206	6.02026e-208
ABCB1	5243	1.66606	1.09357	1.41066e-207
AVPR2	554	1.75273	-1.05131	1.52313e-207
DMRT2	10655	1.72111	-0.856537	1.29962e-206
TWIST1	7291	1.584	1.90074	2.53325e-206
DNASE1L3	1776	2.34089	0.479794	8.16734e-206
AKR1C2	1646	2.96819	1.64569	3.12699e-205
EDN1	1906	1.86636	2.2221	1.84765e-204
OSR1	130497	2.45841	1.21473	2.37677e-204
ACKR1	2532	2.30964	3.3963	2.37073e-203
HSPB7	27129	2.29462	0.652002	3.24697e-203
MATN2	4147	1.99677	3.24833	3.27354e-203
FLNC	2318	1.82371	0.786876	7.34937e-203
DZIP1	22873	1.52838	1.14112	3.58193e-202
S100B	6285	2.35826	2.15401	9.77054e-201
PLCXD3	345557	1.60672	-0.924599	1.33551e-200
NGFR	4804	2.25394	2.11818	1.61659e-199
CMA1	1215	2.74301	0.539766	1.06827e-198
LYVE1	10894	2.68318	1.92995	1.1681e-198
CRYAB	1410	1.71859	4.40876	1.56441e-198
SLC19A3	80704	2.85678	0.461482	7.62092e-198
ALDH1L1	10840	2.61091	-0.485732	3.4828e-196
TPO	7173	1.99251	-1.31689	1.36479e-195
VGLL3	389136	1.52861	1.72358	1.02357e-194
ADCYAP1R1	117	1.66764	-0.507507	3.23132e-194
TMTC1	83857	1.62814	2.30746	3.47067e-194
RBP4	5950	3.31082	2.39287	2.83944e-192
MASP1	5648	1.93791	-1.23394	4.1393e-192
PPARG	5468	1.71917	2.95918	3.66459e-191
LRFN5	145581	1.59594	-0.583992	2.34489e-190
FAM180A	389558	1.53005	1.50163	4.12453e-190
CHL1	10752	2.02993	1.29418	6.31525e-190
OGN	4969	2.31727	4.68589	8.49185e-190
CKMT2	1160	1.86865	-0.331795	5.3854e-189
PI16	221476	3.37312	1.97162	2.20481e-188
CASQ2	845	1.79393	0.618112	3.89795e-188
FMO1	2326	1.94728	2.34697	1.4936e-187
NOV	4856	1.82005	2.74035	2.22962e-186
FLRT2	23768	1.62413	0.512685	2.6734e-186
CADM3	57863	2.21484	0.58487	1.80867e-185
SOD3	6649	1.90647	2.6309	4.50658e-185
CD209	30835	2.00099	0.951148	1.49488e-184
PTX3	5806	2.38374	0.681032	1.98819e-184
ADAMTS9	56999	1.5053	1.86144	2.0877e-184
AQP1	358	1.64604	5.64083	2.99207e-183
CPXM2	119587	1.53455	3.53327	1.90407e-182
PRRG3	79057	1.69093	-1.32104	3.24081e-182
VIT	5212	2.2519	0.061567	3.46461e-182
SFRP1	6422	2.86714	4.40134	3.5578e-182
AKR1C3	8644	1.57074	3.41969	1.19668e-181
DPP4	1803	1.71973	2.36239	6.73609e-181
AQP7	364	3.06247	1.18416	4.19359e-178
GALNT15	117248	1.69982	2.55836	9.33419e-178
IGF2	3481	1.80532	4.08481	1.17142e-177
ADIPOQ	9370	3.62473	3.09955	5.42344e-177
TUSC5	286753	3.30363	0.761525	9.21634e-177
HEPACAM	220296	1.94856	-1.69797	1.00222e-175
RGMA	56963	1.67613	1.46	3.57397e-175
RSPO3	84870	1.9303	1.27347	4.52793e-173
ID4	3400	1.89091	2.85155	7.41567e-173
VEGFD	2277	2.84375	-0.080444	1.12018e-172
GPD1	2819	3.41283	2.65193	1.22125e-172
GREM2	64388	1.86911	0.128881	5.10788e-171
CLDN11	5010	1.87338	1.97876	6.30868e-171
MYH11	4629	2.12235	3.74048	1.52543e-170
LEP	3952	3.27276	0.439288	1.57661e-170
NFIB	4781	1.56555	3.29414	3.4765e-170
CIDEC	63924	3.67077	2.34419	4.30691e-170
CYTL1	54360	1.5334	0.98451	6.91004e-170
RDH5	5959	2.37442	-0.000328499	1.64371e-169
EGR1	1958	1.87113	6.24597	4.50132e-169
PLXNA4	91584	1.51422	0.382126	7.21873e-169
CES1	1066	2.05991	2.65719	1.68701e-168
TF	7018	2.77637	1.44557	7.90337e-168
PLP1	5354	2.2832	0.200172	4.87563e-167
RELN	5649	2.16805	-0.762718	4.98548e-166
GAS1	2619	1.51453	3.88295	5.71815e-166
LILRB5	10990	2.01475	0.650255	8.30425e-166
YPEL4	219539	1.53452	-1.057	1.34752e-165
FAM180B	399888	1.63957	-1.98057	1.74503e-165
MAB21L1	4081	1.65363	0.0128934	3.71822e-165
CIDEA	1149	3.38358	1.03148	4.98705e-165
SLC2A4	6517	1.8578	-0.967095	4.65275e-164
PLIN1	5346	3.29056	2.68199	2.44868e-163
PTH1R	5745	1.52946	-0.0182444	1.0936e-162
SYN2	6854	1.75057	-0.733363	1.74058e-162
G0S2	50486	2.88621	2.73388	1.91032e-162
TNMD	64102	2.22182	-0.848951	1.96024e-162
IL34	146433	1.55081	1.54388	3.85073e-162
KCNIP2	30819	2.7982	0.935602	1.80036e-161
ADM5	199800	1.70032	-1.08553	6.14094e-161
LCN6	158062	1.84771	-1.5666	2.73548e-159
SAA1	6288	2.88581	5.66364	8.58645e-159
CLEC10A	10462	2.08816	1.77237	1.20137e-158
SYT15	83849	1.71645	-0.800009	1.20527e-158
KIT	3815	1.86208	3.30022	4.51827e-157
CXCL2	2920	2.48106	0.640737	7.20905e-157
BTNL9	153579	1.63434	0.633723	7.26338e-157
CAPN6	827	2.59066	0.933055	1.39028e-156
TRABD2A	129293	1.51904	-0.941289	1.26862e-155
CNN1	1264	1.66021	3.70607	1.11068e-154
FGFBP2	83888	1.91234	-1.07839	1.25323e-154
C2orf40	84417	2.6148	2.03007	2.84472e-154
CALB2	794	1.85259	1.40812	5.67022e-154
PAMR1	25891	1.73988	1.70476	6.04107e-154
COLEC11	78989	1.60589	-1.14413	1.52641e-153
PLIN4	729359	3.10183	2.62451	9.70206e-152
XG	7499	1.50634	1.71919	1.47275e-150
NNAT	4826	2.50755	-0.362376	1.9965e-150
LEFTY2	7044	1.83204	-1.17675	2.18172e-150
PRSS12	8492	1.7478	-0.112516	5.83483e-150
ABCA10	10349	1.8314	-0.774468	1.21428e-149
CPZ	8532	1.61696	2.72841	1.39551e-149
PDK4	5166	2.05374	5.00675	1.85412e-149
NR2F1	7025	1.71834	2.34196	3.31013e-149
CNTFR	1271	2.33887	0.0023769	5.87912e-149
PPP1R14A	94274	1.51246	1.13286	2.34805e-148
SCN7A	6332	1.82444	0.878686	3.02537e-148
PDE3B	5140	1.62189	0.654248	4.5439e-147
KLRB1	3820	1.75773	1.0897	1.06764e-145
GLI1	2735	1.56541	-0.168309	2.92288e-145
SAA2	6289	2.73548	3.68019	4.61635e-145
FCER1A	2205	1.7238	3.18257	1.70677e-144
PTGS2	5743	1.83744	0.15356	5.6189e-144
ELN	2006	1.66225	4.76722	1.95238e-143
CPXM1	56265	1.84457	4.27798	1.09289e-142
ALX4	60529	1.86366	-0.444106	1.20415e-142
C14orf180	400258	2.28837	-1.3484	2.68458e-142
JAML	120425	1.52125	2.58117	3.45292e-142
C6	729	2.16226	-0.233802	1.28707e-141
C1QTNF7	114905	1.57186	0.635704	5.61311e-141
CCL23	6368	2.01036	-1.28626	3.06773e-140
GLYAT	10249	2.11927	-1.35857	7.77081e-140
MT1M	4499	1.72603	1.05668	1.25432e-139
PQLC2L	152078	1.64893	0.099148	1.26746e-139
SFRP4	6424	1.69384	6.20334	1.68618e-139
HRCT1	646962	1.7117	-0.0230121	6.46155e-139
CCL21	6366	2.9038	3.2076	1.21506e-138
PTGDS	5730	2.20287	3.57166	1.23605e-136
EGR2	1959	1.55701	2.94064	1.9405e-136
MRAP	56246	2.297	-0.257241	1.85108e-135
ACVR1C	130399	1.69045	-0.977867	3.92651e-135
ANGPTL4	51129	1.91255	1.91587	5.24205e-135
PRG4	10216	2.14122	0.517665	1.66881e-133
CA4	762	2.51307	-0.889707	2.02773e-133
RARRES1	5918	1.71036	3.45493	2.43683e-133
ADGRL3	23284	1.52363	-0.872558	5.48947e-133
HOXA5	3202	1.56135	0.963133	1.61643e-131
SLC7A10	56301	2.10167	-1.56297	4.37943e-131
CFD	1675	2.12904	2.56425	1.6549e-130
CYR61	3491	1.52059	6.34893	2.31618e-129
ATP1A2	477	1.71525	0.00391461	5.91862e-129
CCL13	6357	2.25388	0.443449	1.77122e-127
ST6GALNAC1	55808	1.67545	-0.899969	4.97812e-127
HPSE2	60495	2.36476	-0.659765	5.84132e-127
CR1	1378	1.7345	-0.738298	3.69588e-126
BMPER	168667	1.53768	-0.917585	4.60756e-126
CNTNAP3B	728577	1.73202	-0.657359	5.77452e-126
DES	1674	2.44998	-0.289671	1.14896e-125
CD1C	911	1.85082	1.59435	2.80361e-125
LGALS12	85329	2.45808	0.373881	4.58307e-125
CD79B	974	1.63439	1.27567	5.05356e-124
MYOC	4653	1.98755	-1.39785	2.89435e-123
KLB	152831	1.55207	-1.0347	4.70178e-123
HMCN2	256158	1.61972	-1.57119	1.06048e-122
PCK1	5105	2.28264	-0.812998	1.11233e-121
SPX	80763	2.05102	-0.908948	8.9246e-121
NRXN2	9379	1.5004	-0.0375126	9.21355e-120
FCN1	2219	2.13446	1.12585	4.35093e-119
ABCB5	340273	1.66706	-1.22966	2.09391e-118
CFP	5199	1.7639	-0.660801	3.19751e-118
IL1R2	7850	1.5736	-0.549137	5.04712e-117
KLHL13	90293	1.87078	1.22311	4.65618e-114
PTN	5764	1.94583	4.00575	9.31822e-114
FGF2	2247	1.51497	1.55057	1.11634e-113
GYG2	8908	1.52839	1.99196	3.7807e-113
THBS4	7060	1.82164	4.96573	1.417e-111
ANGPTL7	10218	1.94125	-1.42844	8.08035e-111
COL6A6	131873	1.68548	-0.51219	4.00593e-110
IL6	3569	2.40078	0.40969	9.31634e-110
LIPE	3991	1.87187	2.23463	4.02155e-109
HLF	3131	1.56719	0.966834	8.33094e-109
JCHAIN	3512	2.37695	7.10672	1.45057e-105
C1orf186	440712	1.58907	0.662937	1.57557e-105
CA3	761	1.88892	-0.0217748	1.18118e-104
MMP23B	8510	1.53693	-0.892913	8.76628e-104
GPC3	2719	1.61503	3.31328	8.26175e-103
SYNM	23336	1.92672	2.85652	1.33019e-102
GABRE	2564	1.50678	-0.96866	1.6597e-102
PPP1R1A	5502	2.08943	1.84109	4.53185e-100
DHRS9	10170	1.55885	0.412794	1.13756e-99
CCL19	6363	2.33763	3.86867	1.98313e-99
CCL24	6369	1.80095	-1.73174	4.56508e-99
MUSTN1	389125	1.64116	1.03837	1.02686e-97
FOS	2353	1.55006	6.66028	1.95548e-97
ALKAL2	285016	1.73436	-1.60152	1.84569e-96
PKIA	5569	1.55021	1.04329	3.99196e-96
PKP1	5317	1.9314	0.827302	5.79691e-96
IL7R	3575	1.5482	2.91806	7.65262e-96
APOD	347	2.10993	8.0171	1.27468e-95
NRG1	3084	1.57212	0.607892	1.22133e-91
ACADL	33	1.54705	-1.18605	1.03006e-90
PLA2G2A	5320	2.53241	2.37835	6.2029e-90
PENK	5179	1.99919	-0.539075	3.09617e-89
BBOX1	8424	2.10348	0.346277	2.98832e-88
HP	3240	2.05097	0.211497	1.9168e-86
HBB	3043	1.84362	3.96432	2.16495e-86
FOSB	2354	1.67595	2.70821	7.24665e-86
KRT16	3868	1.86252	0.981208	1.41568e-85
POU2AF1	5450	1.61875	0.333073	1.09672e-83
MMP3	4314	1.64128	3.32762	9.00963e-83
CILP	8483	1.67704	5.54704	2.35787e-82
SOX10	6663	2.37639	0.480397	9.63654e-82
BANK1	55024	1.5022	-0.0638894	1.46875e-81
TIMP4	7079	1.82435	1.77029	1.15316e-80
CXCL1	2919	1.7418	-0.569144	2.33117e-80
STAC2	342667	2.60579	1.11886	2.43738e-79
ACTG2	72	1.73028	3.76583	6.53824e-79
GZMK	3003	1.54002	2.27218	1.57829e-78
WISP2	8839	1.6271	3.56085	4.37268e-77
WIF1	11197	2.2365	-0.646241	1.42685e-76
KRT5	3852	2.36287	4.07184	7.43015e-76
SLC7A3	84889	1.5493	-1.55052	4.7882e-75
MARCO	8685	1.85594	-0.38996	1.18569e-74
COL17A1	1308	2.04097	2.47496	1.30704e-74
TSPAN8	7103	1.90476	-0.248335	6.43432e-73
GABRP	2568	2.15082	2.11126	8.66976e-73
TNFRSF17	608	1.65675	0.214258	2.28309e-71
TAC1	6863	1.5247	-0.682612	4.60613e-71
CCL18	6362	1.90678	0.877451	3.32481e-70
FAT2	2196	1.5238	-0.515477	3.50013e-70
KRT14	3861	2.34108	4.39198	2.97861e-68
MUC15	143662	1.66226	-0.680719	9.19989e-68
LGALS2	3957	1.61411	0.893081	6.23295e-67
KLK7	5650	1.83475	-0.522368	1.51856e-66
KLK5	25818	2.09809	1.01272	7.7488e-66
IGLL5	100423062	1.94144	6.12659	8.17328e-66
KLK8	11202	1.83492	-0.814466	5.99236e-65
OXTR	5021	1.62661	-0.210229	1.53654e-62
DSC3	1825	1.56899	0.655759	3.07783e-62
CD79A	973	1.63262	1.69254	3.52682e-62
MIA	8190	1.95868	1.33689	4.26776e-62
KLK6	5653	1.69979	-0.250465	6.16192e-62
NPY2R	4887	1.71913	-1.52688	1.80187e-61
TP63	8626	1.52549	1.39406	1.82479e-61
HBA1	3039	1.58566	0.8722	2.08475e-61
HBA2	3040	1.6257	1.22805	3.21454e-60
DSG3	1830	1.60879	0.302249	6.0324e-60
TRIM29	23650	1.67032	2.6478	1.20172e-59
KRT17	3872	1.90052	4.16064	1.12556e-58
TTYH1	57348	1.50026	-1.12194	1.75333e-58
EDN3	1908	1.50557	-1.20217	1.93999e-57
PI3	5266	1.82215	-1.05915	1.76322e-56
SOSTDC1	25928	1.50181	-0.00340725	5.61865e-51
ROPN1B	152015	1.58553	-0.864898	1.13895e-50
FOLR1	2348	1.77398	0.189236	2.45447e-50
DEFB1	1672	1.76405	0.824991	1.18125e-49
PROM1	8842	1.68411	2.02576	3.01021e-48
SERPINB5	5268	1.53997	1.71936	3.85842e-47
FDCSP	260436	2.08973	1.71512	2.49316e-46
OPRPN	58503	1.96047	-0.575885	1.19262e-45
TFPI2	7980	1.59269	0.925554	1.71e-44
KRT6B	3854	1.66964	1.36014	1.74991e-44
CLCA2	9635	1.87652	0.579903	3.78074e-44
OLFM4	10562	1.68172	0.0887827	5.96653e-43
PIGR	5284	1.79361	1.44221	5.13194e-41
KLK10	5655	1.63953	-0.379359	3.15114e-39
IGHD	NA	1.74172	1.38004	1.90558e-38
PZP	5858	1.51678	-1.3337	3.2328e-37
FABP7	2173	1.69121	-0.592371	4.01658e-37
MUCL1	118430	2.43576	5.15501	3.03408e-34
ALB	213	1.66234	-0.426803	2.38492e-32
KLK11	11012	1.50038	0.625953	1.99118e-18

## Sheet: SupplementaryTable6
Supplementary Table 6. Significantly enriched gene set (Hallmarks) in ROR High tumors
High expressing (T3) compared to low expressing (T1) CAV1 tumors
ID/Description	Enrichment Score	Normalized Enrichment Score	P-value	FDR	size
HALLMARK_EPITHELIAL_MESENCHYMAL_TRANSITION	0.732103	2.09128	1e-10	4.21053e-10	200
HALLMARK_UV_RESPONSE_DN	0.660702	1.88004	1e-10	4.21053e-10	144
HALLMARK_MYOGENESIS	0.638393	1.8236	1e-10	4.21053e-10	200
HALLMARK_KRAS_SIGNALING_UP	0.632486	1.80672	1e-10	4.21053e-10	200
HALLMARK_MYC_TARGETS_V2	-0.694326	-2.71121	1.691e-10	4.74666e-10	58
HALLMARK_DNA_REPAIR	-0.498308	-2.17411	1.67363e-10	4.74666e-10	149
HALLMARK_APICAL_JUNCTION	0.581322	1.66057	1.46779e-07	3.53153e-07	200
HALLMARK_TNFA_SIGNALING_VIA_NFKB	0.566502	1.61824	1.02025e-06	2.14789e-06	200
HALLMARK_INTERFERON_ALPHA_RESPONSE	-0.484919	-2.02085	2.35342e-06	4.40405e-06	95
HALLMARK_COAGULATION	0.601813	1.70701	2.77877e-06	4.68003e-06	138
HALLMARK_UNFOLDED_PROTEIN_RESPONSE	-0.45566	-1.97082	3.95832e-06	6.06059e-06	112
HALLMARK_ADIPOGENESIS	0.554534	1.58405	4.53699e-06	6.3677e-06	200
HALLMARK_IL2_STAT5_SIGNALING	0.551258	1.57509	1.17639e-05	1.52407e-05	199
HALLMARK_INFLAMMATORY_RESPONSE	0.523416	1.49516	0.000162435	0.00019541	200
HALLMARK_COMPLEMENT	0.520925	1.48804	0.000210142	0.000225985	200
HALLMARK_HYPOXIA	0.52035	1.4864	0.000214686	0.000225985	200
HALLMARK_ANGIOGENESIS	0.671873	1.70332	0.000856179	0.000788998	36
HALLMARK_SPERMATOGENESIS	-0.340993	-1.49481	0.000890088	0.000788998	134
HALLMARK_ALLOGRAFT_REJECTION	0.504034	1.43927	0.000823006	0.000788998	190
HALLMARK_IL6_JAK_STAT3_SIGNALING	0.568693	1.56867	0.00110599	0.000931358	87
HALLMARK_XENOBIOTIC_METABOLISM	0.4873	1.39199	0.00220581	0.00176907	200
HALLMARK_TGF_BETA_SIGNALING	0.596658	1.57601	0.00283475	0.00217014	54
HALLMARK_KRAS_SIGNALING_DN	0.470711	1.3446	0.00711575	0.00521062	200
HALLMARK_HEDGEHOG_SIGNALING	0.631166	1.59009	0.00919726	0.00645422	35
HALLMARK_FATTY_ACID_METABOLISM	0.459126	1.30556	0.0223242	0.0150394	157
HALLMARK_WNT_BETA_CATENIN_SIGNALING	0.56964	1.47715	0.0272894	0.0176774	42

## Sheet: SupplementaryTable7
Supplementary Table 7. Significantly enriched gene set (Hallmarks) in ROR Low/Intermediate tumors
High expressing (T3) compared to low expressing (T1) CAV1 tumors
ID/Description	Enrichment Score	Normalized Enrichment Score	P-value	FDR	size
HALLMARK_EPITHELIAL_MESENCHYMAL_TRANSITION	0.740197	1.97912	1e-10	3.57895e-10	200
HALLMARK_ALLOGRAFT_REJECTION	0.66961	1.78838	1e-10	3.57895e-10	190
HALLMARK_INFLAMMATORY_RESPONSE	0.661891	1.76975	1e-10	3.57895e-10	200
HALLMARK_KRAS_SIGNALING_UP	0.656266	1.75471	1e-10	3.57895e-10	200
HALLMARK_TNFA_SIGNALING_VIA_NFKB	0.652325	1.74417	1e-10	3.57895e-10	200
HALLMARK_MYOGENESIS	0.626526	1.67519	3.40985e-10	1.01697e-09	200
HALLMARK_UV_RESPONSE_DN	0.650538	1.71544	4.68249e-09	1.19703e-08	144
HALLMARK_INTERFERON_GAMMA_RESPONSE	0.612682	1.63607	6.14327e-09	1.37415e-08	193
HALLMARK_IL6_JAK_STAT3_SIGNALING	0.695874	1.79257	2.74187e-08	5.45168e-08	87
HALLMARK_APICAL_JUNCTION	0.598316	1.59976	3.21205e-08	5.74788e-08	200
HALLMARK_COMPLEMENT	0.595611	1.59253	5.1967e-08	8.45396e-08	200
HALLMARK_IL2_STAT5_SIGNALING	0.58529	1.56458	5.49723e-07	8.19762e-07	199
HALLMARK_MYC_TARGETS_V2	-0.580692	-2.0878	2.69985e-06	3.71639e-06	58
HALLMARK_COAGULATION	0.592095	1.55932	3.92429e-05	4.79225e-05	138
HALLMARK_HYPOXIA	0.545545	1.45866	4.01703e-05	4.79225e-05	200
HALLMARK_ADIPOGENESIS	0.534597	1.42939	0.000123691	0.000138338	200
HALLMARK_ANGIOGENESIS	0.692576	1.64868	0.000244628	0.000257503	36
HALLMARK_APOPTOSIS	0.525754	1.38935	0.00150931	0.00150049	161
HALLMARK_TGF_BETA_SIGNALING	0.596044	1.48031	0.00785846	0.00740132	54
HALLMARK_HEDGEHOG_SIGNALING	0.610179	1.44156	0.0206962	0.0185177	35
HALLMARK_XENOBIOTIC_METABOLISM	0.478978	1.28068	0.025	0.0213033	200

## Sheet: SupplementaryTable8
Supplementary Table 8. Significantly enriched gene set (GO terms) in ROR High tumors
High expressing (T3) compared to low expressing (T1) CAV1 tumors
Gene Set	Description	Enrichment Score	Normalized Enrichment Score	P-value	FDR	size
GO:0062023	collagen-containing extracellular matrix	0.713864	2.05667	9.999e-05	0.000886389	426
GO:0005581	collagen trimer	0.740598	2.01893	0.000104954	0.000886389	86
GO:0005604	basement membrane	0.7308	1.99768	0.000104734	0.000886389	89
GO:0098636	protein complex involved in cell adhesion	0.730357	1.91824	0.000109469	0.000886389	57
GO:0042383	sarcolemma	0.651342	1.83189	0.000101574	0.000886389	141
GO:0044853	plasma membrane raft	0.65252	1.81067	0.000103072	0.000886389	111
GO:0005901	caveola	0.666207	1.80596	0.000105675	0.000886389	81
GO:0009897	external side of plasma membrane	0.625223	1.79588	0.00010001	0.000886389	366
GO:0031091	platelet alpha granule	0.649038	1.77821	0.000104297	0.000886389	91
GO:0043235	receptor complex	0.597387	1.71958	0.00010001	0.000886389	402
GO:0030018	Z disc	0.602079	1.68911	0.000101854	0.000886389	132
GO:0005796	Golgi lumen	0.609978	1.6855	0.000103327	0.000886389	103
GO:0031674	I band	0.595264	1.67719	0.000101256	0.000886389	146
GO:0030016	myofibril	0.579866	1.65444	0.000100231	0.000886389	234
GO:0043292	contractile fiber	0.578845	1.65422	0.00010013	0.000886389	243
GO:0005788	endoplasmic reticulum lumen	0.576469	1.65288	0.00010004	0.000886389	311
GO:0045121	membrane raft	0.576358	1.65031	0.00010009	0.000886389	285
GO:0098857	membrane microdomain	0.575496	1.64829	0.00010006	0.000886389	286
GO:0030017	sarcomere	0.567652	1.61675	0.000100321	0.000886389	215
GO:0098802	plasma membrane signaling receptor complex	0.561695	1.59244	0.000100715	0.000886389	186
GO:0045211	postsynaptic membrane	0.548205	1.56855	0.00010009	0.000886389	272
GO:0030055	cell-substrate junction	0.534499	1.54004	9.999e-05	0.000886389	428
GO:0005925	focal adhesion	0.523355	1.50744	9.999e-05	0.000886389	418
GO:0097060	synaptic membrane	0.517994	1.48991	0.0001	0.000886389	390
GO:0034702	monoatomic ion channel complex	0.516915	1.48073	0.00010005	0.000886389	296
GO:0031253	cell projection membrane	0.487726	1.40003	0.00010002	0.000886389	348
GO:0005811	lipid droplet	0.600908	1.66111	0.00020659	0.00149975	104
GO:0034703	cation channel complex	0.538212	1.52706	0.000201227	0.00149975	191
GO:0015629	actin cytoskeleton	0.458744	1.32392	0.00019998	0.00149975	497
GO:0031093	platelet alpha granule lumen	0.646936	1.72639	0.000214777	0.0015072	67
GO:0072562	blood microparticle	0.574431	1.59578	0.00030861	0.00203033	112
GO:0045177	apical part of cell	0.459804	1.32612	0.00029997	0.00203033	467
GO:0016324	apical plasma membrane	0.466526	1.3429	0.00040004	0.00255209	402
GO:0008305	integrin complex	0.712171	1.73783	0.000475172	0.00294224	31
GO:0030686	90S preribosome	-0.629697	-1.98724	0.000540541	0.00315055	26
GO:0033176	proton-transporting V-type ATPase complex	-0.613703	-1.95167	0.00055371	0.00315055	27
GO:0098982	GABA-ergic synapse	0.606805	1.64158	0.000529045	0.00315055	79
GO:0005689	U12-type spliceosomal complex	-0.5943	-1.91074	0.000572738	0.00317306	28
GO:0043025	neuronal cell body	0.451621	1.30312	0.00059994	0.00323854	486
GO:0043596	nuclear replication fork	-0.713829	-2.39612	0.000669792	0.00327158	34
GO:0000314	organellar small ribosomal subunit	-0.682253	-2.25511	0.000641849	0.00327158	32
GO:0005763	mitochondrial small ribosomal subunit	-0.682253	-2.25511	0.000641849	0.00327158	32
GO:0046540	U4/U6 x U5 tri-snRNP complex	-0.620188	-2.09085	0.000693481	0.00327158	35
GO:0097526	spliceosomal tri-snRNP complex	-0.620188	-2.09085	0.000693481	0.00327158	35
GO:1905348	endonuclease complex	-0.564823	-1.92439	0.000699301	0.00327158	36
GO:0099634	postsynaptic specialization membrane	0.557515	1.55624	0.000716699	0.00328009	121
GO:0051233	spindle midzone	-0.57397	-1.96193	0.000732601	0.00328153	37
GO:0005747	mitochondrial respiratory chain complex I	-0.667903	-2.33835	0.000813008	0.00329153	41
GO:0030964	NADH dehydrogenase complex	-0.667903	-2.33835	0.000813008	0.00329153	41
GO:0045271	respiratory chain complex I	-0.667903	-2.33835	0.000813008	0.00329153	41
GO:0101031	protein folding chaperone complex	-0.646187	-2.26232	0.000813008	0.00329153	41
GO:0043197	dendritic spine	0.523323	1.48135	0.000806208	0.00329153	173
GO:0000152	nuclear ubiquitin ligase complex	-0.540868	-1.9324	0.000853242	0.00338924	44
GO:0009295	nucleoid	-0.589699	-2.11092	0.000888099	0.00339942	45
GO:0042645	mitochondrial nucleoid	-0.589699	-2.11092	0.000888099	0.00339942	45
GO:0005871	kinesin complex	-0.59433	-2.13342	0.000915751	0.00344267	46
GO:0016469	proton-transporting two-sector ATPase complex	-0.595691	-2.14433	0.00095057	0.00345035	47
GO:0008023	transcription elongation factor complex	-0.540832	-1.94685	0.00095057	0.00345035	47
GO:0000315	organellar large ribosomal subunit	-0.70418	-2.62744	0.00114811	0.00345295	56
GO:0005762	mitochondrial large ribosomal subunit	-0.70418	-2.62744	0.00114811	0.00345295	56
GO:0071005	U2-type precatalytic spliceosome	-0.559501	-2.04794	0.00100503	0.00345295	50
GO:0071011	precatalytic spliceosome	-0.554533	-2.04098	0.00107643	0.00345295	52
GO:0000307	cyclin-dependent protein kinase holoenzyme complex	-0.53638	-1.98606	0.00112108	0.00345295	54
GO:0030315	T-tubule	0.638977	1.66213	0.00110619	0.00345295	51
GO:0016528	sarcoplasm	0.584683	1.60189	0.00104297	0.00345295	91
GO:0043204	perikaryon	0.5249	1.47998	0.00111381	0.00345295	149
GO:0044309	neuron spine	0.522024	1.47812	0.00100766	0.00345295	175
GO:0045178	basal part of cell	0.478551	1.37097	0.00110055	0.00345295	298
GO:0030139	endocytic vesicle	0.474736	1.3624	0.0010004	0.00345295	329
GO:0098984	neuron to neuron synapse	0.466325	1.33922	0.00110022	0.00345295	360
GO:0000502	proteasome complex	-0.637605	-2.42484	0.00123762	0.00366975	60
GO:0097525	spliceosomal snRNP complex	-0.608003	-2.33363	0.00135685	0.0039674	64
GO:0005657	replication fork	-0.680204	-2.63365	0.00144928	0.0041796	67
GO:0000795	synaptonemal complex	-0.529309	-1.84821	0.0015625	0.00432825	40
GO:0099086	synaptonemal structure	-0.529309	-1.84821	0.0015625	0.00432825	40
GO:0097431	mitotic spindle pole	-0.529615	-1.82446	0.00152672	0.00432825	38
GO:0030532	small nuclear ribonucleoprotein complex	-0.581145	-2.28369	0.00159744	0.00432861	73
GO:0098533	ATPase dependent transmembrane transport complex	0.719643	1.69675	0.00160375	0.00432861	25
GO:0098803	respiratory chain complex	-0.540698	-2.13604	0.00168067	0.00443862	75
GO:0044291	cell-cell contact zone	0.595123	1.59657	0.00170776	0.00443862	72
GO:0032279	asymmetric synapse	0.466549	1.3389	0.00170068	0.00443862	329
GO:0005746	mitochondrial respirasome	-0.551013	-2.18744	0.00180505	0.0044428	78
GO:0005876	spindle microtubule	-0.533442	-2.13044	0.00181488	0.0044428	80
GO:0000792	heterochromatin	-0.47378	-1.88606	0.00181488	0.0044428	79
GO:0005758	mitochondrial intermembrane space	-0.459113	-1.82767	0.00181488	0.0044428	79
GO:0098839	postsynaptic density membrane	0.56284	1.54913	0.00176422	0.0044428	98
GO:0000794	condensed nuclear chromosome	-0.538805	-2.1551	0.00185529	0.0044895	81
GO:0120114	Sm-like protein family complex	-0.584084	-2.34612	0.00196464	0.00454514	84
GO:0035861	site of double-strand break	-0.427707	-1.71799	0.00196464	0.00454514	84
GO:1905369	endopeptidase complex	-0.412675	-1.65761	0.00196464	0.00454514	84
GO:0032432	actin filament bundle	0.585939	1.58415	0.00190517	0.00454514	78
GO:0014704	intercalated disc	0.626761	1.62597	0.00199845	0.0045731	50
GO:0070469	respirasome	-0.538167	-2.15382	0.0021097	0.00467525	86
GO:0016471	vacuolar proton-transporting V-type ATPase complex	-0.60642	-1.89349	0.0021097	0.00467525	25
GO:0099572	postsynaptic specialization	0.464374	1.33293	0.00210042	0.00467525	344
GO:0000313	organellar ribosome	-0.687092	-2.77491	0.00220264	0.00468398	89
GO:0005761	mitochondrial ribosome	-0.687092	-2.77491	0.00220264	0.00468398	89
GO:0071013	catalytic step 2 spliceosome	-0.524492	-2.11823	0.00220264	0.00468398	89
GO:0031970	organelle envelope lumen	-0.415788	-1.67921	0.00220264	0.00468398	89
GO:0000123	histone acetyltransferase complex	-0.396635	-1.59709	0.00228833	0.00481754	90
GO:0005684	U2-type spliceosomal complex	-0.529571	-2.12929	0.00241546	0.00498547	91
GO:0070603	SWI/SNF superfamily-type complex	-0.388112	-1.56627	0.00240385	0.00498547	92
GO:0034708	methyltransferase complex	-0.472474	-1.93452	0.00253165	0.00502809	95
GO:0005643	nuclear pore	-0.470509	-1.92647	0.00253165	0.00502809	95
GO:0055029	nuclear DNA-directed RNA polymerase complex	-0.435722	-1.78404	0.00253165	0.00502809	95
GO:0060076	excitatory synapse	0.600343	1.59322	0.00248891	0.00502809	63
GO:1902555	endoribonuclease complex	-0.558081	-1.84467	0.00256739	0.00505144	32
GO:0000428	DNA-directed RNA polymerase complex	-0.442263	-1.80772	0.00273224	0.005326	98
GO:0005882	intermediate filament	0.541509	1.50146	0.00278465	0.00537837	110
GO:0030880	RNA polymerase complex	-0.437751	-1.80367	0.00286533	0.00538458	101
GO:0043073	germ cell nucleus	-0.45375	-1.74593	0.00289017	0.00538458	66
GO:0031248	protein acetyltransferase complex	-0.418504	-1.71814	0.002849	0.00538458	100
GO:1902493	acetyltransferase complex	-0.415652	-1.71261	0.00286533	0.00538458	101
GO:0031252	cell leading edge	0.444627	1.28072	0.0029997	0.00553961	419
GO:0005721	pericentric heterochromatin	-0.558104	-1.82639	0.0030303	0.00554747	30
GO:0030684	preribosome	-0.454642	-1.86204	0.00308642	0.00560149	103
GO:0000803	sex chromosome	-0.544641	-1.80024	0.00320924	0.00567756	32
GO:0014069	postsynaptic density	0.462659	1.3266	0.00320128	0.00567756	313
GO:0098978	glutamatergic synapse	0.445712	1.28325	0.00320032	0.00567756	406
GO:0005912	adherens junction	0.489498	1.38829	0.00332126	0.00582676	188
GO:0042641	actomyosin	0.572873	1.54506	0.00339487	0.00588832	76
GO:0019898	extrinsic component of membrane	0.484089	1.37648	0.00341228	0.00588832	205
GO:0090734	site of DNA damage	-0.460669	-1.92846	0.00353357	0.00604804	113
GO:0015934	large ribosomal subunit	-0.41965	-1.76476	0.00364964	0.00614675	114
GO:1990204	oxidoreductase complex	-0.415393	-1.75847	0.00363636	0.00614675	115
GO:0005686	U2 snRNP	-0.5855	-1.82817	0.00369198	0.00616873	25
GO:0035097	histone methyltransferase complex	-0.417264	-1.59782	0.00394218	0.00642632	63
GO:1905368	peptidase complex	-0.376162	-1.5955	0.00396825	0.00642632	117
GO:0001725	stress fiber	0.577759	1.54655	0.00395934	0.00642632	70
GO:0097517	contractile actin filament bundle	0.577759	1.54655	0.00395934	0.00642632	70
GO:0044306	neuron projection terminus	0.5197	1.45423	0.00408205	0.00656014	127
GO:0031256	leading edge membrane	0.492653	1.39532	0.00423216	0.00674986	177
GO:0000786	nucleosome	-0.685637	-2.92864	0.00436681	0.00676258	123
GO:0140534	endoplasmic reticulum protein-containing complex	-0.4787	-2.04473	0.00436681	0.00676258	123
GO:0043202	lysosomal lumen	0.541673	1.48824	0.00436863	0.00676258	96
GO:0019897	extrinsic component of plasma membrane	0.519908	1.45455	0.00428528	0.00676258	125
GO:0032590	dendrite membrane	0.639577	1.60485	0.00460193	0.00707174	38
GO:1902554	serine/threonine protein kinase complex	-0.335312	-1.42622	0.00492611	0.00751504	127
GO:0001673	male germ cell nucleus	-0.456183	-1.66976	0.00502513	0.00755658	50
GO:1902495	transmembrane transporter complex	0.44486	1.2785	0.0050005	0.00755658	379
GO:0071007	U2-type catalytic step 2 spliceosome	-0.527831	-1.72732	0.00545455	0.00814415	30
GO:0098858	actin-based cell projection	0.472032	1.34504	0.0056146	0.00832409	223
GO:0044304	main axon	0.572397	1.52609	0.00580021	0.00853915	66
GO:0031672	A band	0.649658	1.60307	0.00599365	0.00876265	34
GO:0015935	small ribosomal subunit	-0.389519	-1.52559	0.00611621	0.00888016	71
GO:0016591	RNA polymerase II, holoenzyme	-0.401522	-1.57263	0.00631912	0.00904993	72
GO:0030175	filopodium	0.530367	1.4666	0.00630035	0.00904993	105
GO:0031983	vesicle lumen	0.448835	1.2876	0.00640256	0.00910748	325
GO:0098800	inner mitochondrial membrane protein complex	-0.534935	-2.3137	0.00653595	0.00923483	139
GO:1904949	ATPase complex	-0.460531	-1.9934	0.0070922	0.00995396	143
GO:0030027	lamellipodium	0.473326	1.34442	0.00773636	0.0107861	199
GO:0043679	axon terminus	0.5205	1.44433	0.00783344	0.0108496	111
GO:0034704	calcium channel complex	0.547596	1.48048	0.00793819	0.0109229	78
GO:0009925	basal plasma membrane	0.455099	1.30214	0.0081073	0.0110831	279
GO:0032994	protein-lipid complex	0.621111	1.5627	0.00862069	0.0117089	39
GO:0060205	cytoplasmic vesicle lumen	0.443644	1.27265	0.0088044	0.0118818	324
GO:0032040	small-subunit processome	-0.391134	-1.52057	0.0091047	0.0121315	69
GO:0019005	SCF ubiquitin ligase complex	-0.387198	-1.47738	0.00910273	0.0121315	62
GO:0005881	cytoplasmic microtubule	-0.337634	-1.39688	0.00955414	0.0124932	106
GO:0042734	presynaptic membrane	0.483878	1.36805	0.00948058	0.0124932	164
GO:0034774	secretory granule lumen	0.443616	1.27233	0.00950285	0.0124932	321
GO:0005875	microtubule associated complex	-0.403327	-1.77115	0.00961538	0.0124956	155
GO:0034358	plasma lipoprotein particle	0.625503	1.55345	0.00991601	0.0127291	36
GO:1990777	lipoprotein particle	0.625503	1.55345	0.00991601	0.0127291	36
GO:0005814	centriole	-0.394279	-1.73114	0.01	0.0127592	156
GO:1990351	transporter complex	0.429881	1.23767	0.0110011	0.0139519	406
GO:0000776	kinetochore	-0.630527	-2.82433	0.0113636	0.0141559	170
GO:0000781	chromosome, telomeric region	-0.515004	-2.30953	0.0113636	0.0141559	169
GO:0034364	high-density lipoprotein particle	0.663142	1.57334	0.0112856	0.0141559	26
GO:0097346	INO80-type complex	-0.529104	-1.66978	0.0124324	0.0153062	26
GO:0000791	euchromatin	-0.380275	-1.4462	0.0123762	0.0153062	60
GO:0000922	spindle pole	-0.446318	-2.00947	0.0128205	0.0156922	175
GO:0016529	sarcoplasmic reticulum	0.544064	1.4604	0.0131186	0.0159642	73
GO:0000779	condensed chromosome, centromeric region	-0.632791	-2.82325	0.0135135	0.0160732	181
GO:0044391	ribosomal subunit	-0.401979	-1.79346	0.0135135	0.0160732	181
GO:0044665	MLL1/2 complex	-0.489631	-1.61842	0.0134788	0.0160732	32
GO:0031461	cullin-RING ubiquitin ligase complex	-0.337959	-1.50706	0.0135135	0.0160732	179
GO:0072686	mitotic spindle	-0.474641	-2.11746	0.0136986	0.0161953	182
GO:0098685	Schaffer collateral - CA1 synapse	0.523257	1.43444	0.0137701	0.0161953	92
GO:0001533	cornified envelope	0.55704	1.472	0.0143572	0.016792	60
GO:0071339	MLL1 complex	-0.483298	-1.585	0.0157828	0.0183575	31
GO:0031234	extrinsic component of cytoplasmic side of plasma membrane	0.540126	1.44581	0.0161584	0.0185889	70
GO:0150034	distal axon	0.445915	1.27604	0.0161129	0.0185889	274
GO:0034399	nuclear periphery	-0.310785	-1.3575	0.0166667	0.0190694	148
GO:0070461	SAGA-type complex	-0.470582	-1.60853	0.0175824	0.0200084	37
GO:0034707	chloride channel complex	0.562138	1.46901	0.0183617	0.020783	53
GO:0005891	voltage-gated calcium channel complex	0.557027	1.45937	0.0189735	0.0213605	55
GO:0070847	core mediator complex	-0.503918	-1.5903	0.0205405	0.02288	26
GO:0045095	keratin filament	0.584729	1.48589	0.0204662	0.02288	42
GO:0005669	transcription factor TFIID complex	-0.472426	-1.57438	0.0208062	0.023054	33
GO:0045111	intermediate filament cytoskeleton	0.474577	1.33715	0.0219725	0.0242187	146
GO:0030496	midbody	-0.387418	-1.7665	0.0222222	0.0243665	203
GO:0005681	spliceosomal complex	-0.497177	-2.26736	0.0227273	0.0247911	201
GO:0036064	ciliary basal body	-0.291446	-1.30279	0.0229885	0.0249468	171
GO:0070069	cytochrome complex	-0.46326	-1.55503	0.0234427	0.0250753	34
GO:0080008	Cul4-RING E3 ubiquitin ligase complex	-0.454781	-1.55452	0.0234432	0.0250753	37
GO:0030666	endocytic vesicle membrane	0.457668	1.29721	0.0234642	0.0250753	183

## Sheet: SupplementaryTable9
Supplementary Table 9. Significantly enriched gene set (GO terms) in Low/Intermediate tumors
High expressing (T3) compared to low expressing (T1) CAV1 tumors
Gene Set	Description	Enrichment Score	Normalized Enrichment Score	p value	FDR	Size
GO:0062023	collagen-containing extracellular matrix	0.692078	1.87056	9.999e-05	0.00114727	426
GO:0098636	protein complex involved in cell adhesion	0.738555	1.85533	0.000106022	0.00114727	57
GO:0005581	collagen trimer	0.713541	1.84869	0.000102712	0.00114727	86
GO:0009897	external side of plasma membrane	0.659565	1.77965	0.0001	0.00114727	366
GO:0005604	basement membrane	0.671514	1.7437	0.000102459	0.00114727	89
GO:0005901	caveola	0.675613	1.74357	0.000103146	0.00114727	81
GO:0044853	plasma membrane raft	0.652353	1.71293	0.000101523	0.00114727	111
GO:0005811	lipid droplet	0.612459	1.60347	0.000101719	0.00114727	104
GO:0045121	membrane raft	0.590914	1.59014	0.00010001	0.00114727	285
GO:0042383	sarcolemma	0.599674	1.58968	0.000100806	0.00114727	141
GO:0098857	membrane microdomain	0.590388	1.58874	0.00010002	0.00114727	286
GO:0043235	receptor complex	0.5877	1.58735	9.999e-05	0.00114727	402
GO:0030018	Z disc	0.589594	1.55884	0.00010101	0.00114727	132
GO:0031674	I band	0.587125	1.55806	0.000100715	0.00114727	146
GO:0030016	myofibril	0.570096	1.52923	0.00010009	0.00114727	234
GO:0043292	contractile fiber	0.567064	1.52278	0.00010004	0.00114727	243
GO:0098802	plasma membrane signaling receptor complex	0.565058	1.50968	0.000100241	0.00114727	186
GO:0030017	sarcomere	0.56074	1.5027	0.00010013	0.00114727	215
GO:0005788	endoplasmic reticulum lumen	0.548911	1.4778	0.0001	0.00114727	311
GO:0030055	cell-substrate junction	0.543205	1.46821	9.999e-05	0.00114727	428
GO:0005925	focal adhesion	0.535521	1.44758	9.999e-05	0.00114727	418
GO:0030139	endocytic vesicle	0.524611	1.41359	0.0001	0.00114727	329
GO:0031983	vesicle lumen	0.509719	1.37332	0.0001	0.00114727	325
GO:0060205	cytoplasmic vesicle lumen	0.50558	1.36205	0.0001	0.00114727	324
GO:0034774	secretory granule lumen	0.501671	1.35133	0.0001	0.00114727	321
GO:0015629	actin cytoskeleton	0.481142	1.30216	0.00019998	0.00208076	497
GO:0072562	blood microparticle	0.580987	1.5253	0.000304723	0.00305317	112
GO:0001533	cornified envelope	0.650852	1.64206	0.000316623	0.0030591	60
GO:0043202	lysosomal lumen	0.590366	1.53838	0.000612557	0.00552376	96
GO:0005882	intermediate filament	0.574894	1.50868	0.000609385	0.00552376	110
GO:0008305	integrin complex	0.718605	1.69372	0.000684853	0.00597648	31
GO:0031091	platelet alpha granule	0.602445	1.56583	0.000716113	0.00605398	91
GO:0000314	organellar small ribosomal subunit	-0.66416	-2.19233	0.000809717	0.00644264	32
GO:0005763	mitochondrial small ribosomal subunit	-0.66416	-2.19233	0.000809717	0.00644264	32
GO:0043596	nuclear replication fork	-0.593008	-1.9807	0.0008726	0.00674461	34
GO:0005796	Golgi lumen	0.574912	1.50452	0.000915658	0.00688082	103
GO:0005747	mitochondrial respiratory chain complex I	-0.677722	-2.36732	0.00109769	0.00742388	41
GO:0030964	NADH dehydrogenase complex	-0.677722	-2.36732	0.00109769	0.00742388	41
GO:0045271	respiratory chain complex I	-0.677722	-2.36732	0.00109769	0.00742388	41
GO:0101031	protein folding chaperone complex	-0.60478	-2.11253	0.00109769	0.00742388	41
GO:0016469	proton-transporting two-sector ATPase complex	-0.539856	-1.93844	0.0012837	0.0077172	47
GO:0005879	axonemal microtubule	-0.544446	-1.91187	0.00117647	0.0077172	43
GO:0008023	transcription elongation factor complex	-0.497288	-1.78559	0.0012837	0.0077172	47
GO:0009295	nucleoid	-0.484683	-1.71443	0.00125	0.0077172	45
GO:0042645	mitochondrial nucleoid	-0.484683	-1.71443	0.00125	0.0077172	45
GO:0030286	dynein complex	-0.489409	-1.81273	0.00160514	0.00943982	54
GO:0000315	organellar large ribosomal subunit	-0.668377	-2.48803	0.00168634	0.00950416	56
GO:0005762	mitochondrial large ribosomal subunit	-0.668377	-2.48803	0.00168634	0.00950416	56
GO:0000502	proteasome complex	-0.517085	-1.93875	0.00189753	0.0104762	60
GO:0097525	spliceosomal snRNP complex	-0.497276	-1.89004	0.00217865	0.0117876	64
GO:0005657	replication fork	-0.470914	-1.80179	0.00234192	0.0124226	67
GO:0005775	vacuolar lumen	0.514006	1.37114	0.00270921	0.0140945	174
GO:0030532	small nuclear ribonucleoprotein complex	-0.464651	-1.79233	0.00277008	0.0141393	73
GO:0098803	respiratory chain complex	-0.549682	-2.11141	0.00291545	0.0146057	75
GO:0005746	mitochondrial respirasome	-0.566077	-2.19076	0.00297619	0.0146389	78
GO:0005876	spindle microtubule	-0.413136	-1.60657	0.00311526	0.0150493	80
GO:0045111	intermediate filament cytoskeleton	0.527978	1.4011	0.00322288	0.015296	146
GO:0031093	platelet alpha granule lumen	0.595408	1.51789	0.00344648	0.0160752	67
GO:0120114	Sm-like protein family complex	-0.479792	-1.88057	0.00352113	0.016145	84
GO:0070469	respirasome	-0.563331	-2.21531	0.0037594	0.0169503	86
GO:0000313	organellar ribosome	-0.663596	-2.61192	0.00413223	0.0177441	89
GO:0005761	mitochondrial ribosome	-0.663596	-2.61192	0.00413223	0.0177441	89
GO:0071013	catalytic step 2 spliceosome	-0.404014	-1.59021	0.00413223	0.0177441	89
GO:0031253	cell projection membrane	0.46662	1.2582	0.0042	0.0177533	348
GO:0005684	U2-type spliceosomal complex	-0.439026	-1.7301	0.00440529	0.0180568	91
GO:0044291	cell-cell contact zone	0.587226	1.50468	0.00436409	0.0180568	72
GO:0030666	endocytic vesicle membrane	0.503827	1.345	0.00461292	0.0186256	183
GO:0034708	methyltransferase complex	-0.394795	-1.56999	0.00492611	0.0195977	95
GO:0014704	intercalated disc	0.611934	1.51883	0.00527903	0.0206974	50
GO:0005881	cytoplasmic microtubule	-0.39736	-1.62326	0.00613497	0.0237096	106
GO:0046540	U4/U6 x U5 tri-snRNP complex	-0.499246	-1.67814	0.00641613	0.0241074	35
GO:0097526	spliceosomal tri-snRNP complex	-0.499246	-1.67814	0.00641613	0.0241074	35
GO:0015934	large ribosomal subunit	-0.401809	-1.66466	0.00662252	0.024542	114
GO:1905348	endonuclease complex	-0.49143	-1.66598	0.00745573	0.0272564	36
GO:0032432	actin filament bundle	0.56512	1.4546	0.00796607	0.0287337	78
GO:0000786	nucleosome	-0.649063	-2.70693	0.00862069	0.029899	123
GO:0140534	endoplasmic reticulum protein-containing complex	-0.422122	-1.76047	0.00862069	0.029899	123
GO:0002102	podosome	0.656584	1.54754	0.00856067	0.029899	31
GO:0030686	90S preribosome	-0.544743	-1.69388	0.00890411	0.0304911	26
GO:0032994	protein-lipid complex	0.626164	1.51761	0.00973774	0.0321119	39
GO:0005643	nuclear pore	-0.352988	-1.40374	0.00985222	0.0321119	95
GO:0055029	nuclear DNA-directed RNA polymerase complex	-0.347481	-1.38184	0.00985222	0.0321119	95
GO:0001726	ruffle	0.49315	1.31627	0.00972919	0.0321119	181
